# Supplementary material for: Progress in Research on the Mechanism of GABA in Improving Sleep
Source: Foods. 2025 Nov 11;14(22):3856. doi: 10.3390/foods14223856 (PMC12651798; doi:10.3390/foods14223856)
Supplement: Supplementary file 1 [file foods-14-03856-s001.zip]

Archive with 2 entries (2 files):
- risk-of-bias assessment.pdf
- Supplementary Table S3.pdf
